# Supplementary material for: Evolutionary Relationships of Ljungan Virus Variants Circulating in Multi-Host Systems across Europe
Source: Viruses. 2021 Jul 7;13(7):1317. doi: 10.3390/v13071317 (PMC8310206; doi:10.3390/v13071317)
Supplement: Supplementary file 1 [file viruses-13-01317-s001.zip]

Archive with 2 entries (2 files):
- Supplementary material File S1.txt
- Supplementary Table S1-S2-S3.pdf
