# Supplementary material for: Evolutionary Relationships of Ljungan Virus Variants Circulating in Multi-Host Systems across Europe
Source: Viruses. 2021 Jul 7;13(7):1317. doi: 10.3390/v13071317 (PMC8310206; doi:10.3390/v13071317)
Supplement: Supplementary file 1 [file viruses-13-01317-s001.zip › Supplementary material File S1.txt]

Supplementary File 1: VP1 amino acid sequences alignment. The position within VP1 (residues 1 to 131) are shown above the alignment.
Below the alignment, the positions where not synonymous substitution have been detected by TreeSAAP are marked with the symbol "°" if the magnitude of the substitution is low (category 1,2,3) 
and with the symbol "#" if the magnitude is high (category 6,7,8). 


                                                ....|....|....|....|....|....|....|....|....|....|....|....|....|....|....|....|....|....|....|....|....|....|....|....|....|....|.
                                                    5    10   15   20   25   30   35   40   45   50   55   60   65   70   75   80   85   90   95   100  105  110  115  120  125  130                                     
VP1_87-012-SE_(AF327920.2)                      GTMIIPPNEQMTLCVPYYSEVPLRCVKGSDRNSAGLGSLFTQAVGRTISNRVQIFVSFRCPNFFFPLPAPREATSRSILERVDEANAEELEAVLEARTPDAPLRLKFNPEDPLKQLREAAKAYFNIMHSDE
VP1_174F-SE_(AF327921.2)                        ...................................................................................................................................
VP1_4-Mg-HP-SE                                  ...................................................................................................................................
VP1_5-Mg-FE-SE                                  ..........................................................C........................................................................
VP1_6-Mg-UM-SE                                  ...................................................................................................................................
VP1_7-Mg-UM-SE                                  ......................................................................................V............................................
VP1_8-Mg-UM-SE                                  ...................................................................................................................................
VP1_9-Mg-UM-SE                                  ...................................................................................................................................
VP1_11-Mg-GN-SE                                 ...................................................................................................................................
VP1_14-Mg-TI-SE                                 ...................................................................................................................................
VP1_12-Mg-GN-SE                                 ...................................................................................................................................
VP1_15-Mg-WE-DE                                 ......................................................................K...............................V....S.......................
VP1_17-Mg-FU-SK                                 ......................................................................K...............................V....S.......................
VP2_145SL-SE_(AF327922.2)                       .VI...........I.....A.......PHSAG.....I...CI.NSVN..I..................H..S.....Q.IST.S.D......D.K.....V..CYQ.....R..............N..
VP2_340-SE_(KR045607.1)                         .VI...........I.....A.......PHSAG.........CI.NSVN..I..................H..S.....Q.IST.S.D......D.K.....V..RYQ.....R..............N..
VP2_342-SE_(KR045608.1)                         .VI...........V.............PHSAG.....I...CI.NSVN..I..................H..S.....Q.IST.S.D......D.K.....V..RYQ.....R....T.........N..
VP2_13-Mg-EN-SE                                 .VI...........V.............PHSAG.....I...CI.NSVN..I..................H..S.....Q.IST.S.D......D.K.....V..RYQ.....R..............N..
VP3_M1146-USA_(AF538689.1)                      .V..........F.......A...T...T-GL.....TF.Y.......Q..ME....L........V...H..SA..T.A.I.T.TE...N.IMSSAE..T...IGKP.............T..K.Y.DKD
VP4_64-7855-USA_(EU854568.1)                    .V.....G....M...F...A...T...T-GA.....VF.Y.C...SVQ..LEL.I.L........V...H..S..DV.A.LND.TE.......N..D..E...IGRA................KVY.DI.
VP5_Fuz1-Japan_(LC133331.1)                     .V..V........T..............T....S........C....VN..I..................H.....TV.Q.L...S.D..........A........K.....Y...Q..Q.......D..
VP6_RtMrut-PicoV/JL2014-2-China_(KY432929)      .V..........IT..F...A...N...T-GS.S...VF.Y.C...SVQ..MEL.I.L........VA..H..S..D.MA.LND.TE......MA.SD....V.IGSKN...............KL..DE.
VP7_1-Ma-PJ-FI                                  .V..........IT......A...N...T-GP.S...TF.Y.C....VQ..MEV.I.L........VA..HH.SA.TLMA.LN..TE......MRTSD..E.ILVNSKVD...A..........KL..N..
VP7_2-Ma-PJ-FI                                  .V..........IT......A...N...T-GP.S...TF.Y.C....VQ..MEV.I.L........VA..HH.SA.TLMA.LN..TE......MRTSD..E.ILVNSKVD...A..........KL..N..
VP7_3-Ma-PJ-FI                                  .V..........IT......A...N...T-GP.S...TF.Y.C....VQ..MEV.I.L........VA..HH.SA.TLMA.LN..TE......MRTSD..E.ILVNSKVD...A..........KL..N..
VP8_2-Mg-PJ-FI                                  .V.V...G............A.......PHGPAS....I...CI.NN....I...A..............H..S..T.....AN.T.D......D.K.....V..RYQ.....R.................
VP8_10-Mg-UM-SE                                 .VIV...G............A.......PHGPAS....I...CI.NN....I...A..............H..S..T.....AN.T.D......D.K.....V..RYQ.....R.................
VP8_18-Mg-MI-FR                                 .V.V...G............A.......PHGAA.....I...CI.NN....I...A..............H..S..T.....AT.T.D......D.K.....V..RYQ.D...R.................
VP8_23-Mg-TN-IT                                 .V.V...G............A.......PHGAA.....I...CI.NS....I...A..............H..S..T....LAT.T.D........K.....V..RYQ.D...R.................
VP9_19-Mg-LA-FR                                 .V..........IT......A...N...T-SP.S...TF.F.C...SVQ..LEL.I.L........VA..HHG.A...MA..ND.TE.....MMTTTH..E.VHVNARTH...A..........KMV....
VP9_20-Mg-LA-FR                                 .V..........IT......A...N...T-SP.S...TF.F.C...SVQ..LEL.I.L........VA..HHG.A...MA..ND.TE.....MMTTTH..E.VHVNARTH...A..........KMV....
VP9_21-Mg-SO-IT                                 .V.V........IT......A...N...T-GP.S...TF.Y.C...SVQ..LEL.I.L........VA..HHG.A...MA..ND.TE.....MMTTTH..E.VHVNAKTH...A..........KMV....
VP9_22-Mg-SO-IT                                 .V.V........IT......A...N...T-GP.S...TF.Y.C...SVQ..LEL.I.L........VA..HHG.A...MA..ND.TE.....MMTTTH..E.VHVNAKTH...A..........KMV....
VP9_24-Mg-BS-IT                                 .V.V........IT......A...N...T-GP.S...TF.Y.C...SVQ..LEL.I.L........VA..HHG.A...MA..ND.TE.....MMTTTH..E.VHVNAKTH...A..........KMV....
Clustal Consensus                               *.:::**.****: :*:***.*** ***.   .:*** :* *.:*..:.**:::* *: *******:.**:..::*  : *:  *. :**:*:: :  .* *: :    .*** ***::*::**:: *. :
                                                  ###       # #                       #    #   #   # # #                                                                     #
                                                °°  °     °° °               °°   °°   °° °°°°  °°° °                 °° °°°° °°°
